# Supplementary material for: Auxin regulates bulbil initiation by mediating sucrose metabolism in Lilium lancifolium
Source: Hortic Res. 2024 Feb 23;11(4):uhae054. doi: 10.1093/hr/uhae054 (PMC11069426; doi:10.1093/hr/uhae054)
Supplement: Web_Material_uhae054 [file web_material_uhae054.zip]

Archive with 11 entries (11 files):
- Supplementary data.docx
- Supplementary Figure S1.tif
- Supplementary Figure S2.tif
- Supplementary Figure S3.tif
- Supplementary Figure S4.tif
- Supplementary Figure S5.tif
- Supplementary Figure S6.tif
- Supplementary Figure S7.tif
- Supplementary Figure S8.tif
- Supplementary Figure S9.tif
- Supplementary Figure S10.tif
